# Supplementary material for: Characterizing Antimicrobial Resistance in Chicken Pathogens: A Step towards Improved Antimicrobial Stewardship in Poultry Production in Vietnam
Source: Antibiotics (Basel). 2020 Aug 10;9(8):499. doi: 10.3390/antibiotics9080499 (PMC7460290; doi:10.3390/antibiotics9080499)
Supplement: Supplementary file 1 [file antibiotics-09-00499-s001.zip]

Archive with 1 entries (1 files):
- antibiotics-886752-supplementary.xlsx
