# Supplementary material for: Characterizing Antimicrobial Resistance in Chicken Pathogens: A Step towards Improved Antimicrobial Stewardship in Poultry Production in Vietnam
Source: Antibiotics (Basel). 2020 Aug 10;9(8):499. doi: 10.3390/antibiotics9080499 (PMC7460290; doi:10.3390/antibiotics9080499)
Supplement: Supplementary file 1 [file antibiotics-09-00499-s001.zip › antibiotics-886752-supplementary.xlsx]

## Sheet: MIC Data
		Concentration of antimicrobials (µg/ml)
No.	Isolate ID	COL	ENR	TYL	GEN	NEO	STR	AMX	FFN	THA	OXY	DOX	SXT*
		(0.125-64)	(0.125-64)	(0.06-256)	(0.03-256)	(0.5-256)	(0.5-256)	(0.5-256)	(0.03-256)	(0.5-256)	(0.5-256)	(0.5-256)	(0.03-16)
1	ORT	>64	32	1	16	16	8	<=0.5	0.5	128	1	2	2
2	ORT	>64	8	1	16	16	8	8	0.5	1	4	2	2
3	ORT	64	16	0.5	32	64	32	<=0.5	0.25	1	<=0.5	4	4
4	ORT	>64	>64	1	16	32	16	16	0.5	128	2	4	2
5	ORT	>64	4	0.5	4	4	4	8	0.5	128	1	0.5	0.5
6	ORT	>64	4	1	16	8	8	8	0.5	128	2	1	1
7	ORT	32	<=0.125	0.5	8	4	16	2	0.5	<=0.5	<=0.5	1	1
8	ORT	>64	0.25	1	32	32	32	8	0.25	1	2	4	2
9	ORT	32	8	1	4	4	4	4	1	128	2	2	1
10	ORT	>64	0.25	0.5	32	32	32	4	0.5	2	4	8	8
11	ORT	>64	16	1	32	32	16	32	0.5	2	8	8	>16
12	ORT	64	32	8	32	32	16	8	0.5	2	16	16	>16
13	ORT	>64	16	8	16	16	8	16	0.5	2	8	8	1
14	ORT	32	<=0.125	0.25	8	4	8	<=0.5	0.5	<=0.5	2	1	1
15	ORT	>64	8	0.12	16	16	8	32	0.5	2	8	8	2
16	ORT	>64	8	2	16	32	16	16	0.25	1	4	2	2
17	ORT	64	16	0.12	16	<=0.5	16	4	0.25	1	1	1	16
18	ORT	>64	2	16	16	16	16	4	0.5	4	128	8	8
19	ORT	>64	<=0.125	0.12	16	16	16	32	0.25	1	2	2	2
20	ORT	>64	0.25	2	32	32	32	32	0.25	1	4	4	1
21	ORT	>64	2	8	16	16	8	4	0.5	4	128	8	8
22	ORT	64	8	8	16	16	16	4	0.25	4	128	8	8
23	G.anatis	1	>64	128	0.5	2	4	64	0.5	1	256	8	8
24	G.anatis	1	16	16	0.5	8	128	16	32	>256	128	8	>16
25	G.anatis	1	16	32	1	16	64	4	0.5	128	256	4	>16
26	G.anatis	1	>64	>256	32	>256	>256	256	32	>256	128	16	>16
27	G.anatis	1	64	>256	16	128	256	256	64	>256	256	256	>16
28	G.anatis	1	16	>256	32	8	>256	>256	32	>256	256	8	>16
29	G.anatis	1	0.5	32	0.5	1	2	8	0.5	<=0.5	128	8	0.25
30	G.anatis	1	8	32	1	1	2	8	0.5	1	128	4	1
31	G.anatis	2	>64	>256	16	64	>256	>256	64	>256	256	16	>16
32	G.anatis	0.5	32	>256	0.5	1	128	<=0.5	64	>256	256	16	>16
33	G.anatis	1	0.25	64	0.25	1	4	8	0.5	1	64	4	<=0.03
34	G.anatis	1	1	64	0.5	1	4	8	0.5	<0.5	64	4	<=0.03
35	G.anatis	1	32	>256	1	256	>256	>256	32	>256	256	16	>16
36	G.anatis	1	8	128	0.5	1	128	8	0.5	128	256	8	1
37	G.anatis	1	64	32	0.5	16	256	>256	0.5	128	>256	4	>16
38	G.anatis	2	2	32	2	>256	>256	8	0.5	256	256	8	8
39	G.anatis	1	32	32	4	>256	128	64	32	>256	32	4	>16
40	G.anatis	1	32	>256	32	256	256	>256	128	>256	64	8	>16
41	G.anatis	32	>64	128	16	64	256	>256	16	>256	128	8	>16
42	A.endocarditidis	2	1	8	<=0.5	4	8	<=0.5	<=0.5	<=0.5	32	<=0.5	0.12
43	A.endocarditidis	2	4	16	2	4	8	1	<=0.5	>256	64	2	1
44	A.endocarditidis	1	1	16	<=0.5	2	4	2	<=0.5	1	16	16	1
45	A.endocarditidis	1	<=0.125	16	2	2	8	4	16	>256	64	2	1
46	A.endocarditidis	1	1	128	64	32	256	16	16	>256	64	2	2
47	A.endocarditidis	2	<=0.125	16	1	2	4	<=0.5	<=0.5	1	32	4	1
48	A.endocarditidis	4	1	8	4	64	>256	4	<=0.5	>256	32	2	>16
49	A.endocarditidis	2	0.25	64	32	32	64	4	<=0.5	>256	32	4	16
50	A.endocarditidis	0.5	32	64	1	2	8	2	<=0.5	256	32	4	2
51	A.endocarditidis	2	8	256	2	32	256	>256	<=0.5	256	64	4	1
52	A.endocarditidis	2	16	16	1	4	4	1	<=0.5	128	32	2	0.06
53	A.endocarditidis	0.5	4	2	64	32	128	1	1	2	2	<=0.5	0.06
54	A.endocarditidis	1	32	64	4	16	>256	32	<=0.5	>256	64	2	16
55	A.endocarditidis	8	16	128	4	16	256	8	<=0.5	256	32	2	8
56	A.endocarditidis	2	16	>256	2	32	>256	8	<=0.5	>256	64	4	8
57	A.endocarditidis	0.5	64	>256	64	8	16	4	16	>256	256	64	>16
58	A.endocarditidis	1	64	32	2	4	8	16	<=0.5	>256	64	4	2
* Trimethoprim:sulfamethoxazole in the ratio 1:19; breakpoints are expressed in terms of the trimethoprim concentration
